# Supplementary material for: CD8+ T Cells Primed by Antigenic Peptide-Pulsed B Cells or Dendritic Cells Generate Similar Anti-Tumor Response
Source: Vaccines (Basel). 2025 Sep 6;13(9):953. doi: 10.3390/vaccines13090953 (PMC12474392; doi:10.3390/vaccines13090953)
Supplement: Supplementary file 1 [file vaccines-13-00953-s001.zip]

Archive with 1 entries (1 files):
- vaccines-3776707-supplementary.pdf
